# Supplementary material for: Floral Chemical Variability and Colour Polymorphism in the Food-Deceptive Orchid Anacamptis longicornu
Source: Plants (Basel). 2026 May 14;15(10):1495. doi: 10.3390/plants15101495 (PMC13210756; doi:10.3390/plants15101495)
Supplement: Supplementary file 1 [file plants-15-01495-s001.zip]

Archive with 8 entries (8 files):
- Figure S1.pdf
- Figure_S2.tiff
- Table_S1.pdf
- Table_S2.pdf
- Table_S3.pdf
- Table_S4.pdf
- Table_S5.pdf
- Table_S6.pdf
